# Supplementary material for: Protocol for hybrid mass spectrometry-AI mapping of proteasome-generated HLA class I epitopes
Source: STAR Protoc. 2025 Oct 22;6(4):104154. doi: 10.1016/j.xpro.2025.104154 (PMC12590422; doi:10.1016/j.xpro.2025.104154)
Supplement: Data S1. Sleeping Beauty transposon plasmid pSBi-PSMB4-HTBH-Puro map, related to step 2 [file mmc1.zip]

Archive with 1 entries (1 files):
- pSBi-PSMB4-HTBH-Puro (1).dna
